# Supplementary material for: Making the best of a bad sample: Comparison of DNA extraction and quantification methods using sub-optimally stored Ixodes ricinus ticks
Source: PLoS One. 2025 May 29;20(5):e0323251. doi: 10.1371/journal.pone.0323251 (PMC12121741; doi:10.1371/journal.pone.0323251)
Supplement: S2 Table — Qubit, Nano_DS, Nano_SS, IxodesQ_ng and Gel_ng show the estimated DNA quantity in ng obtained by each measurement method. SpikeQ and Neo_spikeCt show the genome copies number and Ct values, respectively, obtained from the inhibition test. Qubit_PCR_Ratio and Nano_PCR_Ratio show the ratio obtained from Qubit and qPCR estimations and NanoDrop and qPCR estimations, respectively. (CSV) [file pone.0323251.s024.csv]

Sample	Locality	stage	Qubit	spikeQ	Neo_spikeCt	Nano_SS	Nano_DS	A260	A260_280	Method	IxodesQ_ng	gel_ng	Gel_pic	Well_number	Qubit_PCR_Ratio	Nano_PCR_Ratio
C511F01	Langøya	F	708	39806.55469	19.44028473	960	19700	0.393	1.45	ANC	4478.21581	199.26	S7	4	0.158098678	4.399073386
C511F02	Langøya	F	736	67712.04688	18.50175095	780	13900	0.278	1.44	ANC	1158.73333	125.92	S7	3	0.635176342	11.99585755
C511F03	Langøya	F	131	42393.41406	19.32905006	2430	4230	0.846	1.49	ANC	190.61881	0	S6	1	0.687235434	22.19088463
C511F04	Langøya	F	103.2	52094.66797	18.96498489	400	1080	0.107	1.41	QMK	354.68713	4.81	S14	3	0.290960656	3.044937095
C511F05	Langøya	F	105.2	61939.48438	18.65917587	240	680	0.068	1.74	QMK	416.9243	2.45	S13	10	0.252323986	1.630991542
C511F06	Langøya	F	66.8	64420.625	18.58978653	60	400	0.039	1.42	QMK	289.05396	0.7	S17	3	0.231098717	1.383824655
C511F07	Langøya	F	195	53572.86719	18.91555214	260	5500	0.111	1.46	AC	612.57132	31.53	S3	7	0.318330283	8.978546437
C511F08	Langøya	F	776	32137.29492	19.81838608	2720	3780	0.757	1.46	AC	142.50346	199.18	S7	2	5.445481665	26.525671
C511F09	Langøya	F	1260	32550.16602	19.79583359	830	7900	0.159	1.41	AC	462.03912	128.17	S7	1	2.727041798	17.09811921
C511F10	Langøya	F	188.4	61343.87891	18.67624664	400	1080	0.107	1.56	QBT	216.04714	218.48	S8	9	0.872031907	4.998909021
C511F11	Asdal	F	96.8	60032.23828	18.71443176	140	500	0.05	1.98	QBT	36.38963	6.32	S14	8	2.660098197	13.74017664
C511F12	Asdal	F	246	32401.99609	19.80389404	680	1320	0.132	1.79	QBT	149.08971	33.46	S6	4	1.650013229	8.85372952
C511M01	Langøya	M	55.8	55645.22656	18.8484993	1700	2670	0.534	1.37	ANC	112.67974	0	S13	3	0.495208808	23.69547524
C511M02	Langøya	M	150	51109.08594	18.99872971	280	4200	0.084	1.38	ANC	33.20994	14.52	S4	9	4.516719638	126.4681499
C511M03	Langøya	M	23	51673	18.97934341	1040	1520	0.305	1.22	ANC	264.68677	0	S18	5	0.086895162	5.742636808
C511M04	Jomfruland	M	28.8	63448.09766	18.61666107	120	560	0.057	1.15	QMK	1116.69541	0	S19	9	0.025790381	0.50147963
C511M05	Asdal	M	NA	39679.72266	19.44592285	220	3520	0.351	1.01	QMK	217.78298	0	S20	8	NA	16.16287926
C511M06	Asdal	M	NA	56341.66797	18.82652473	326	720	0.072	1.24	QMK	423.14192	0.5	S20	9	NA	1.701556782
C511M07	Langøya	M	12.4	58195.40234	18.76933289	1030	890	0.178	1.46	AC	405.94038	2.41	S20	2	0.030546358	2.192440201
C511M08	Langøya	M	147	4300.102539	23.37190819	700	10200	0.204	1.32	AC	14.28048	0	S5	1	10.29376981	714.2615789
C511M09	Asdal	M	29.2	46624.62891	19.1609726	290	4700	0.093	1.35	AC	351.13894	0	S17	5	0.083157965	13.38501491
C511M10	Asdal	M	27.2	51311.87891	18.99173355	400	940	0.095	1.38	QBT	98.66908	0	S20	1	0.27566892	9.526793565
C511M11	Asdal	M	NA	62127.67578	18.65381622	60	380	0.037	1.75	QBT	30.63475	1.21	S20	10	NA	12.40421553
C511N01	Jomfruland	N	218	47858.957	19.34069	1470	1810	0.361	1.59	ANC	2626.928	16.76	S2	10	0.082986652	0.6890176
C511N02	Jomfruland	N	12.2	67412.305	18.69871	1130	1490	0.299	1.37	ANC	481.6369	0.25	S20	3	0.025330285	3.093617
C511N03	Jomfruland	N	131	75369.445	18.48961	1310	3620	0.724	1.64	ANC	184.0296	17.57	S5	9	0.711842012	19.67075
C511N04	Jomfruland	N	184	71426.805	18.5903	1820	2980	0.595	1.6	ANC	54.91815	10.36	S3	8	3.350440915	54.26258
C511N05	Jomfruland	N	137	70978.227	18.60211	1770	3220	0.644	1.51	ANC	51.86974	8.3	S5	6	2.641231779	62.07859
C511N06	Jomfruland	N	143	72815.633	18.55421	1650	1870	0.374	1.44	ANC	210.7384	15.81	S5	4	0.678566569	8.873563
C511N07	Jomfruland	N	170	75952.227	18.47518	1590	3040	0.607	1.61	ANC	83.00064	0	S4	1	2.04817696	36.62622
C511N08	Jomfruland	N	123	82029.875	18.33092	1010	1200	0.239	1.58	ANC	54.05486	7.9	S6	3	2.275466025	22.19967
C511N09	Jomfruland	N	196	62041.91	18.85428	1800	1150	0.23	1.47	ANC	1618.635	17.81	S3	6	0.121089647	0.710475
C511N10	Jomfruland	N	184	60301.867	18.90759	1830	2700	0.541	1.64	ANC	31.35586	19.95	S3	9	5.868121667	86.10831
C511N100	Jomfruland	N	94.4	63315.898	18.54819	1950	3780	0.755	1.66	AC	241.6951	17.82	S8	7	0.390574697	15.63954
C511N101	Jomfruland	N	47.2	42471.781	19.3108	180	2100	0.041	0.41	AC	671.3505	0	S15	1	0.070306045	3.128023
C511N102	Jomfruland	N	38.6	49598.008	19.01456	2590	3980	0.795	1.34	AC	234.6893	3.3	S16	2	0.164472798	16.95859
C511N103	Jomfruland	N	43.8	61605.801	18.60048	600	640	0.127	1.55	AC	84.72949	74.87	S15	4	0.516939284	7.553451
C511N104	Jomfruland	N	36	31987.42	19.85225	340	280	0.056	1.33	AC	44.56163	29.7	S16	8	0.807869943	6.283433
C511N105	Jomfruland	N	91.4	14853.44	21.31736	600	680	0.137	1.22	AC	62.24859	53.56	S8	10	1.468306445	10.92394
C511N106	Jomfruland	N	NA	10125.524	22.04918	980	1860	0.372	1.29	AC	1370.973	2.1	S1	5	NA	1.3567
C511N107	Jomfruland	N	35.2	53739.758	18.91006	940	1570	0.314	1.63	AC	578.5571	23.24	S16	10	0.060841011	2.713647
C511N108	Jomfruland	N	22.6	22913.303	20.41606	1310	1510	0.303	1	AC	463.1164	0	S18	6	0.048799825	3.260519
C511N109	Jomfruland	N	56	59847.977	18.73846	340	560	0.056	1.33	QMK	671.6639	9.23	S17	7	0.083375029	0.8337503
C511N11	Jomfruland	N	81.2	61230.668	18.87895	720	1060	0.213	1.62	ANC	52.37422	0	S9	8	1.550380983	20.23896
C511N110	Jomfruland	N	148.4	59991.031	18.73401	320	640	0.065	1.66	QMK	290.758	0	S10	5	0.510390147	2.201143
C511N111	Jomfruland	N	NA	71911.18	18.62923	120	620	0.063	1.17	QMK	1771.174	1.03	S1	6	NA	0.3500503
C511N112	Jomfruland	N	NA	67268.719	18.75216	240	2160	0.215	0.91	QMK	230.6096	2.3	S1	7	NA	9.36648
C511N113	Jomfruland	N	128.4	70399.375	18.66837	440	900	0.089	1.66	QMK	1184.562	8.4	S11	10	0.108394516	0.7597746
C511N114	Jomfruland	N	NA	73786.961	18.58179	440	560	0.056	1.36	QMK	297.1002	1.76	S1	8	NA	1.884886
C511N115	Jomfruland	N	97.6	67266.914	18.75221	620	960	0.095	1.44	QMK	197.041	9.12	S14	7	0.4953283	4.872082
C511N116	Jomfruland	N	37.6	77584.008	18.48935	140	320	0.032	1.4	QMK	196.618	0	S19	2	0.191233795	1.627522
C511N117	Jomfruland	N	134.4	62631.391	18.88375	320	340	0.035	1.43	QMK	223.1357	10.41	S11	5	0.602324116	1.523737
C511N118	Jomfruland	N	348	64168.035	18.8391	1140	1380	0.138	1.71	QMK	400.9809	42.4	S3	10	0.867871855	3.441561
C511N119	Jomfruland	N	740	53807.039	19.1635	740	1520	0.152	0.32	QMK	602.203	21.68	S7	6	1.22882149	2.524066
C511N12	Jomfruland	N	161	72217.289	18.56968	2170	1810	0.362	1.57	ANC	95.38165	20.46	S4	4	1.687955704	18.9764
C511N120	Jomfruland	N	242	58862.551	18.99807	600	680	0.068	1.37	QMK	579.5735	9.68	S6	5	0.417548446	1.173277
C511N121	Jomfruland	N	55.2	70086.328	18.35416	520	400	0.039	2.62	QMK	193.9174	5.21	S17	10	0.284657278	2.062734
C511N122	Jomfruland	N	76	60252.059	18.64292	40	480	0.049	1.85	QMK	216.4481	0.92	S16	4	0.35112343	2.217622
C511N123	Jomfruland	N	296	65183.125	18.49268	560	640	0.063	1.63	QMK	37.6068	3.79	S4	10	7.870916187	17.0182
C511N124	Jomfruland	N	101.2	54362.805	18.83936	1040	420	0.043	0.42	QMK	273.3629	3.84	S14	6	0.370203858	1.536419
C511N125	Jomfruland	N	191.2	70406.578	18.34545	320	360	0.036	1.72	QMK	425.549	0	S8	4	0.449301925	0.845966
C511N126	Jomfruland	N	484	62315.844	18.57859	1160	1300	0.131	1.6	QMK	327.3565	46.32	S2	4	1.478510485	3.971206
C511N127	Jomfruland	N	28	60195.766	18.6447	520	420	0.042	1.64	QMK	1203.614	0	S19	10	0.023263278	0.3489492
C511N128	Jomfruland	N	212	57612.27	18.72848	1280	980	0.097	1.66	QMK	171.4819	24.19	S6	10	1.236282107	5.714889
C511N129	Jomfruland	N	312	63778.602	18.53428	620	820	0.083	1.74	QMK	197.2494	40.81	S4	7	1.581753913	4.157174
C511N13	Jomfruland	N	115	65519.137	18.56943	950	1350	0.269	1.59	ANC	19.52842	7.04	S6	8	5.888852822	69.13001
C511N130	Jomfruland	N	125.6	61366.449	18.60792	520	640	0.063	1.52	QMK	381.5346	4.970438965	S12	3	0.3291969	1.677436
C511N131	Jomfruland	N	37.2	62158.738	18.65293	520	500	0.05	1.58	QMK	83.59259	0	S19	4	0.445015521	5.981391
C511N132	Jomfruland	N	NA	56494.062	18.82175	500	360	0.036	1.46	QMK	499.3797	0	S1	9	NA	0.7208943
C511N133	Jomfruland	N	84.4	71622.336	18.58518	3280	380	0.038	1.39	QBT	2771.22	2.92	S15	8	0.030455904	0.1371237
C511N134	Jomfruland	N	266	62586.258	18.83791	680	800	0.0871	1.72	QBT	12.09643	18.08	S5	8	21.98996195	66.13522
C511N135	Jomfruland	N	460	66903.906	18.71289	900	960	0.095	1.74	QBT	57.7573	24.14	S2	6	7.964361666	16.62128
C511N136	Jomfruland	N	262	55166.449	19.0744	1300	1260	0.126	1.79	QBT	200.9617	25.78	S5	10	1.303731163	6.269852
C511N137	Jomfruland	N	290	61980.879	18.85613	660	560	0.057	2.27	QBT	298.6179	3.45	S5	2	0.971140659	1.875306
C511N138	Jomfruland	N	112.8	62821.238	18.83089	460	540	0.055	1.68	QBT	412.7785	0	S12	10	0.27327002	1.308208
C511N139	Jomfruland	N	188.4	64830.508	18.77189	560	520	0.052	1.77	QBT	320.3714	0	S8	8	0.588067467	1.623116
C511N14	Jomfruland	N	160	59605.07	18.74606	270	3600	0.072	1.25	ANC	138.8439	24.21	S4	5	1.152372905	25.92839
C511N140	Jomfruland	N	270	66464.312	18.72525	660	1280	0.128	1.78	QBT	0.41614	45.42	S5	7	648.8240626	3075.907
C511N141	Jomfruland	N	120.8	65205.781	18.76107	520	620	0.062	1.69	QBT	103.8131	1.328977144	S12	4	1.163629795	5.972272
C511N142	Jomfruland	N	254	73986.703	18.52431	980	660	0.066	1.85	QBT	105.7872	15.68	S6	2	2.401046652	6.23894
C511N143	Asdal	N	164	67510.297	18.51354	580	640	0.064	1.79	QBT	88.23937	7.31	S9	6	1.858580917	7.252999
C511N144	Asdal	N	288	51671.926	19.01272	620	760	0.076	1.59	QBT	29.56931	6.54	S5	3	9.739829235	25.70233
C511N145	Asdal	N	118	54866.371	18.90072	700	1060	0.105	1.62	QBT	13.92865	5.757423828	S12	7	8.471744534	76.10211
C511N146	Asdal	N	141.6	64156.867	18.60866	540	540	0.055	1.81	QBT	108.3101	0	S10	9	1.307357127	4.985684
C511N147	Asdal	N	200	58949.363	18.76671	480	780	0.079	1.74	QBT	658.0522	6.06	S8	2	0.303927257	1.185316
C511N148	Asdal	N	90.4	57553.578	18.81145	840	940	0.094	1.78	QBT	407.6369	12.03	S15	2	0.22176599	2.305974
C511N149	Asdal	N	109.2	58200.895	18.79057	560	620	0.063	1.64	QBT	181.5552	0	S13	8	0.601469873	3.414939
C511N15	Jomfruland	N	216	69395.375	18.46212	170	3800	0.077	1.45	ANC	564.2419	0	S3	2	0.382814521	6.7347
C511N150	Asdal	N	488	61319.508	18.69311	660	860	0.087	1.54	QBT	98.79818	9.84	S2	3	4.939362264	8.704614
C511N151	Asdal	N	81.6	57831.59	18.80245	640	1080	0.108	1.43	QBT	236.8151	5.07	S15	10	0.344572583	4.560519
C511N152	Asdal	N	104.8	51740.227	19.01025	660	880	0.088	1.57	QBT	234.0426	0.85	S14	1	0.447781641	3.759999
C511N153	Asdal	N	74.4	52330.215	19.21477	380	660	0.067	1.5	QBT	2150.867	0	S16	5	0.034590698	0.306853
C511N154	Asdal	N	145.6	64542.445	18.82838	580	1040	0.103	1.46	QBT	671.9333	7.58	S10	6	0.216688172	1.547773
C511N155	Jomfruland	N	156	54617.727	19.13595	660	820	0.083	1.55	QBT	450.693	0	S10	1	0.34613364	1.81942
C511N156	Jomfruland	N	109.6	67442.164	18.74742	700	840	0.084	1.54	QBT	923.9978	3.28	S13	7	0.118615005	0.9090931
C511N157	Jomfruland	N	560	63794.211	18.84986	820	1180	0.118	1.65	QBT	1512.521	13.04	S7	7	0.370242783	0.7801544
C511N158	Jomfruland	N	340	60290.496	18.95392	640	860	0.086	1.66	QBT	283.3392	0	S4	2	1.199975324	3.035232
C511N159	Jomfruland	N	96	50949.547	19.26402	1180	1500	0.151	1.43	QBT	73.22151	0	S14	10	1.31109021	20.48578
C511N16	Jomfruland	N	168	65539.758	18.56885	1090	1010	0.202	1.53	ANC	125.3485	30.94	S4	3	1.340263829	8.057538
C511N160	Jomfruland	N	396	67718.133	18.7399	740	760	0.077	1.42	QBT	3635.046	0	S3	5	0.108939476	0.2090758
C511N161	Jomfruland	N	468	55460.84	18.646	640	760	0.077	1.8	QBT	2478.698	1.65	S2	5	0.188808782	0.3066126
C511N162	Jomfruland	N	460	60515.949	18.491	500	620	0.061	1.47	QBT	344.8201	1.12	S2	7	1.334028953	1.798039
C511N163	Jomfruland	N	540	68997.664	18.38406	680	860	0.087	1.71	QBT	149.6988	2.77	S7	8	3.607243227	5.744869
C511N164	Jomfruland	N	788	68700.562	18.3923	580	1140	0.113	1.71	QBT	1385.61	24.82	S7	5	0.568702654	0.8227424
C511N165	Jomfruland	N	420	63084.012	18.55519	660	540	0.055	1.68	QBT	6.04821	0	S3	4	69.44198512	89.28255
C511N166	Jomfruland	N	86.4	68076.539	18.40973	420	460	0.046	1.71	QBT	28.87865	1.45	S15	6	2.991829774	15.92872
C511N167	Jomfruland	N	528	60801.207	18.62559	460	3560	0.357	1.28	QBT	100.4808	1.9	S7	10	5.254733235	35.42964
C511N168	Jomfruland	N	532	34328.789	19.71733	2120	2320	0.233	1.44	QBT	149.309	5.91	S7	9	3.563081589	15.53825
C511N169	Jomfruland	N	456	65051.309	18.49654	360	580	0.058	1.63	QBT	206.3893	1.37	S2	8	2.209417181	2.810224
C511N17	Jomfruland	N	81.4	66245.891	18.54884	950	1790	0.359	1.57	ANC	116.079	0	S9	7	0.701246753	15.42054
C511N170	Jomfruland	N	142	60189.512	18.6449	140	700	0.071	1.76	QBT	160.1857	0	S10	8	0.886471128	4.369928
C511N171	Jomfruland	N	452	62885.496	18.56121	540	920	0.093	1.52	QBT	138.8439	10.17	S2	9	3.255453456	6.626144
C511N172	Jomfruland	N	39.6	58221.664	18.70839	640	1060	0.105	1.51	QBT	0.20807	0	S19	1	190.321725	5094.47
C511N173	Langøya	N	NA	59483.734	18.521	380	500	0.05	1.68	QBT	51.90654	0	S1	10	NA	9.632697
C511N174	Langøya	N	NA	56202.062	18.623	420	760	0.076	1.42	QBT	52.8936	0	S20	6	NA	14.36847
C511N175	Langøya	N	24	52259.211	18.95941	620	900	0.091	1.37	QBT	44.11968	1.81	S20	5	0.543974902	20.39906
C511N176	Langøya	N	NA	61749.129	18.66461	400	520	0.051	1.54	QBT	14.78465	0	S20	7	NA	35.17161
C511N177	Asdal	N	NA	65073.359	18.57198	380	400	0.04	1.54	QBT	6.96433	0	S19	3	NA	57.43556
C511N18	Jomfruland	N	154	74732.602	18.32378	710	1340	0.269	1.55	ANC	672.996	16.22	S4	8	0.228827514	1.991097
C511N19	Jomfruland	N	83	62893.047	18.64581	410	840	0.168	1.63	ANC	52.92867	2.53	S9	5	1.568148172	15.87042
C511N20	Jomfruland	N	55.2	69858.859	18.44969	640	1350	0.27	1.62	ANC	13.22401	0	S13	4	4.174224714	102.087
C511N21	Jomfruland	N	79.6	62775.191	18.64931	930	1580	0.317	1.54	ANC	166.4385	3.95	S9	9	0.478254646	9.492994
C511N22	Jomfruland	N	55	69382.617	18.46246	800	1250	0.25	1.6	ANC	70.35566	0	S13	5	0.781742386	17.76687
C511N23	Jomfruland	N	23.4	46154.434	19.44611	530	870	0.174	1.47	ANC	14.18875	0	S18	4	1.649193397	61.31616
C511N24	Jomfruland	N	106	58185.223	19.01939	1340	1930	0.386	1.55	ANC	1213.374	0	S6	9	0.087359685	1.590606
C511N25	Jomfruland	N	60.2	58701.934	19.00311	1170	1700	0.341	1.66	ANC	99.74427	7.163427486	S12	5	0.603543471	17.04359
C511N26	Jomfruland	N	102	61126.547	18.92855	1420	1570	0.314	1.63	ANC	489.0076	0	S8	1	0.208585727	3.210584
C511N27	Jomfruland	N	64.2	59884.672	18.96636	930	1580	0.316	1.61	ANC	288.343	3.54	S11	9	0.222651484	5.479585
C511N28	Jomfruland	N	97	72669.164	18.60991	900	1540	0.309	1.55	ANC	531.4218	0	S8	3	0.182529196	2.897886
C511N29	Jomfruland	N	39.2	74573.133	18.56227	680	2330	0.466	1.17	ANC	38.29544	0	S16	1	1.023620588	60.84275
C511N30	Jomfruland	N	50.8	75511.719	18.53923	950	1510	0.301	1.57	ANC	339.4533	0	S14	5	0.149652416	4.44833
C511N31	Jomfruland	N	20.2	73531.008	18.58819	520	820	0.165	1.1	ANC	387.3361	0	S18	10	0.052151093	2.117025
C511N32	Jomfruland	N	94.8	74655.484	18.56023	1220	1960	0.391	1.62	ANC	349.9248	3.5	S8	5	0.270915348	5.601203
C511N33	Jomfruland	N	87.8	59951.891	18.65246	1140	1930	0.386	1.54	ANC	231.9327	0	S9	1	0.378558088	8.321379
C511N34	Jomfruland	N	68.4	70597.805	18.34027	730	1200	0.24	1.65	ANC	49.77068	0	S11	1	1.37430316	24.11058
C511N35	Jomfruland	N	75.8	65207.543	18.49196	1100	1780	0.357	1.53	ANC	162.0331	3.74	S10	2	0.467805717	10.98541
C511N36	Jomfruland	N	83.6	69144.383	18.38	1000	1790	0.357	1.64	ANC	154.9049	1.28	S9	4	0.539686013	11.55548
C511N37	Jomfruland	N	25.8	70837	18.33381	500	890	0.178	1.48	ANC	50.29435	0	S18	2	0.512980059	17.69582
C511N38	Jomfruland	N	94.8	62278.27	18.57975	1090	1770	0.354	1.4	ANC	487.5853	18.96	S8	6	0.194427511	3.630134
C511N39	Jomfruland	N	43.6	32709.215	19.80964	680	1010	0.202	1.48	ANC	174.1362	0	S15	5	0.250378762	5.800058
C511N40	Jomfruland	N	36.8	65330.867	18.48835	1030	1660	0.333	1.28	ANC	9.63782	0	S16	6	3.818290369	172.2381
C511N41	Jomfruland	N	25.4	68532.812	18.39697	720	1130	0.225	1.47	ANC	70.90567	0	S18	3	0.358222386	15.93667
C511N42	Jomfruland	N	52.8	74272.312	18.24336	1030	1600	0.321	1.65	ANC	140.2669	0	S13	9	0.376425307	11.40683
C511N43	Jomfruland	N	119	42956.871	19.30572	1580	2740	0.548	1.56	ANC	1276.306	20.99	S6	6	0.093237828	2.146821
C511N44	Jomfruland	N	68	59497.348	18.73024	790	1500	0.3	1.69	ANC	175.2664	9.81	S11	4	0.387980816	8.5584
C511N45	Jomfruland	N	83.2	76654.422	18.45793	560	640	0.065	1.2	QMK	54.15506	3.86	S15	9	1.53632928	11.81792
C511N46	Jomfruland	N	132.4	75239.078	18.49286	380	520	0.052	1.38	QMK	329.0261	4.1	S11	7	0.402399688	1.580422
C511N47	Jomfruland	N	86	62677.414	18.83519	2200	1240	0.124	1.2	QMK	203.8184	5.34	S15	7	0.42194414	6.083846
C511N48	Jomfruland	N	70.8	76461.961	18.46264	540	500	0.049	1.3	QMK	90.77761	1.23	S16	9	0.779927967	5.507966
C511N49	Jomfruland	N	504	46606.168	19.3904	1060	1360	0.136	1.31	QMK	564.2419	26	S2	1	0.893233882	2.410314
C511N50	Jomfruland	N	44.4	65971.312	18.7392	400	460	0.046	1.37	QMK	49.39909	0.98	S18	7	0.898801985	9.311912
C511N51	Jomfruland	N	44	64700.848	18.77564	500	620	0.061	1.12	QMK	118.4076	0.59	S18	8	0.371597883	5.236152
C511N52	Jomfruland	N	111.6	67957.141	18.68362	520	620	0.062	1.52	QMK	117.0213	1.88	S13	1	0.95367235	5.29818
C511N53	Jomfruland	N	316	66527.797	18.72346	1620	960	0.097	1.68	QMK	1075.434	40.25	S4	6	0.293834961	0.8926632
C511N54	Jomfruland	N	148.4	61189.676	18.88021	880	1080	0.107	1.36	QMK	335.9667	0	S10	4	0.441710504	3.214605
C511N55	Jomfruland	N	116.8	70618.742	18.42949	560	680	0.068	1.44	QMK	225.3465	6.601618674	S12	8	0.518312939	3.017575
C511N56	Jomfruland	N	436	63269.914	18.63465	820	1180	0.118	1.7	QMK	461.9989	25.82	S3	1	0.943725226	2.554119
C511N57	Jomfruland	N	174	71544.008	18.40519	700	780	0.079	1.63	QMK	756.2605	16.11	S9	3	0.230079444	1.031391
C511N58	Jomfruland	N	136.8	57350.441	18.81805	1040	1000	0.099	1.37	QMK	141.6696	0	S11	2	0.965627202	7.058678
C511N59	Jomfruland	N	36.4	70323.07	18.43733	420	340	0.035	1.25	QMK	36.61075	0	S19	6	0.994243409	9.286889
C511N60	Jomfruland	N	72	67868.984	18.50364	500	420	0.042	1.33	QMK	125.3485	2.9	S16	7	0.574398784	3.35066
C511N61	Jomfruland	N	428	61958.715	18.67375	740	900	0.089	1.65	QMK	1817.523	30.37	S3	3	0.235485333	0.4951794
C511N62	Jomfruland	N	496	63479.941	18.62847	800	1000	0.1	1.72	QMK	1239.349	37.48	S2	2	0.400210068	0.8068751
C511N63	Jomfruland	N	104.4	65194.711	18.5787	220	500	0.051	1.36	QMK	172.4101	5.7	S14	2	0.605533143	2.900063
C511N64	Jomfruland	N	36.8	58573.695	18.77865	580	660	0.065	1.28	QMK	74.8494	0	S19	5	0.491653892	8.817706
C511N65	Jomfruland	N	NA	66536.461	18.72322	1390	3350	0.671	1.53	AC	0.01338	0	S1	1	NA	250385.6
C511N66	Jomfruland	N	35	73854.82	18.52766	210	2140	0.428	1.57	AC	346.2357	0	S17	1	0.10108721	6.180761
C511N67	Jomfruland	N	26.2	65413.035	18.75513	1170	1650	0.33	1.54	AC	78.01658	0	S18	1	0.335826056	21.14935
C511N68	Jomfruland	N	57.6	66087.711	18.7359	1900	2800	0.56	1.68	AC	151.2164	18.07854448	S12	9	0.380910952	18.5165
C511N69	Jomfruland	N	75.8	67181.758	18.70513	120	2100	0.043	1.43	AC	223.9281	18.28	S10	3	0.338501565	9.378012
C511N70	Jomfruland	N	72.6	63000.199	18.82556	2040	3580	0.716	1.33	AC	557.5038	2.64	S10	7	0.130223318	6.42148
C511N71	Jomfruland	N	60.2	58895.445	18.95182	140	1900	0.037	0.78	AC	406.2278	7.705227793	S12	6	0.148192701	4.677178
C511N72	Jomfruland	N	38.4	68952.531	18.65637	2300	2700	0.539	1.68	AC	175.0733	4.51	S16	3	0.219336678	15.42211
C511N73	Jomfruland	N	66.8	41569.797	19.60471	140	2600	0.053	1.32	AC	305.6775	4.26	S11	6	0.218530951	8.505696
C511N74	Jomfruland	N	62.8	39079.918	19.72046	200	2700	0.054	1.3	AC	164.5889	0	S12	1	0.381556791	16.40451
C511N75	Jomfruland	N	51.4	66301.344	18.54728	1740	1570	0.313	1.72	AC	522.8898	3.63	S14	4	0.09829987	3.002545
C511N76	Jomfruland	N	NA	56401.047	18.84922	100	1800	0.036	1.16	AC	6.55711	0	S1	2	NA	274.5113
C511N77	Jomfruland	N	87.6	47352.684	19.17569	120	3200	0.064	1.28	AC	68.99712	4.72	S9	2	1.269618295	46.37875
C511N78	Jomfruland	N	12.2	54782.918	18.90356	1350	2200	0.44	1.44	AC	85.35357	0	S20	4	0.142934846	25.77514
C511N79	Jomfruland	N	NA	63498.035	18.62793	1040	1820	0.365	1.59	AC	0.01917	0	S1	3	NA	94929.66
C511N80	Jomfruland	N	48.2	78769.062	18.22557	740	1820	0.364	1.51	AC	221.7544	12.37	S14	9	0.217357572	8.207278
C511N81	Jomfruland	N	27.8	53578.48	18.94507	1430	2660	0.532	1.52	AC	240.9763	8.27	S17	8	0.115364023	11.03843
C511N82	Jomfruland	N	79.2	57502.801	18.8131	140	3700	0.073	1.43	AC	678.6853	29.95	S9	10	0.116696209	5.451717
C511N83	Jomfruland	N	27.8	63659.699	18.62319	1850	2850	0.57	1.7	AC	200.7704	16.28	S17	9	0.138466599	14.19532
C511N84	Jomfruland	N	NA	56918.23	18.83217	1160	1580	0.316	1.57	AC	3.29398	0	S1	4	NA	479.6634
C511N85	Jomfruland	N	32	66031.422	18.78636	790	920	0.184	1.58	AC	200.604	0	S17	4	0.159518238	4.586149
C511N86	Jomfruland	N	142	6857.714	22.95838	640	6100	0.122	1.26	AC	15.32527	29.23	S5	5	9.265742451	398.0354
C511N87	Jomfruland	N	64.4	2283.087	24.98446	490	9700	0.194	1.23	AC	2.03246	15.28	S11	8	31.68569999	4772.536
C511N88	Jomfruland	N	35	69869.711	18.68228	1110	2560	0.512	1.56	AC	173.8126	7.91	S17	2	0.201366329	14.72851
C511N89	Jomfruland	N	119	26751.92	20.45079	1810	1440	0.288	1.44	AC	444.1491	19	S6	7	0.267928061	3.242155
C511N90	Jomfruland	N	29	43064.062	19.57377	1400	3140	0.627	1.46	AC	50.65557	0	S17	6	0.572493847	61.98726
C511N91	Jomfruland	N	21.4	45446.254	19.47459	3580	4750	0.95	1.74	AC	8.50849	0	S18	9	2.515135573	558.2661
C511N92	Jomfruland	N	44.4	34795.199	19.96654	3290	4350	0.869	1.51	AC	196.2118	3.21	S15	3	0.226286051	22.16992
C511N93	Jomfruland	N	68.4	48843.02	19.34181	210	2900	0.058	1.31	AC	774.3611	9.73	S11	3	0.088330884	3.745023
C511N94	Jomfruland	N	70.2	45953.16	19.45416	2190	2890	0.578	1.42	AC	457.0048	25.27	S10	10	0.153608903	6.323785
C511N95	Jomfruland	N	54.8	65855.68	18.79127	2450	2790	0.557	1.46	AC	292.8235	6.04	S13	6	0.187143425	9.527923
C511N96	Jomfruland	N	55.8	57157.477	19.05222	980	3020	0.604	1.4	AC	110.7345	6.08	S13	2	0.503907774	27.27243
C511N97	Jomfruland	N	62.8	39927.906	19.42877	3030	2210	0.443	1.42	AC	141.8942	3.561297032	S12	2	0.442583429	15.57499
C511N98	Jomfruland	N	16.6	26384.006	20.22007	700	4400	0.88	1.3	AC	45.76777	0.59	S19	8	0.36270062	96.13751
C511N99	Jomfruland	N	18	55822.375	18.78876	1190	2060	0.413	1.26	AC	23.52775	0.98	S19	7	0.765054133	87.5562
